# Supplementary material for: Associations between Early Surgery and Postoperative Outcomes in Elderly Patients with Distal Femur Fracture: A Retrospective Cohort Study
Source: J Clin Med. 2021 Dec 11;10(24):5800. doi: 10.3390/jcm10245800 (PMC8705557; doi:10.3390/jcm10245800)
Supplement: Supplementary file 1 [file jcm-10-05800-s001.zip]

Archive with 1 entries (1 files):
- jcm-1415502-supplementary.pdf
